# Supplementary material for: Association of Human Gut Microbiota with Alzheimer’s Disease Pathogenesis: An Exploratory Clinical Study
Source: Brain Sci. 2026 Feb 21;16(2):242. doi: 10.3390/brainsci16020242 (PMC12938429; doi:10.3390/brainsci16020242)
Supplement: Supplementary file 1 [file brainsci-16-00242-s001.zip]

Archive with 26 entries (26 files):
- Fig S1.eps
- Fig S1.jpg
- Fig S1.tif
- Fig S2.eps
- Fig S2.jpg
- Fig S2.tif
- Fig S3.eps
- Fig S3.jpg
- Fig S3.tif
- Fig S4.eps
- Fig S4.jpg
- Fig S4.tif
- Fig S5.eps
- Fig S5.jpg
- Fig S5.tif
- Fig S6.eps
- Fig S6.jpg
- Fig S6.tif
- Fig S7.eps
- Fig S7.jpg
- Fig S7.tif
- Fig S8.eps
- Fig S8.jpg
- Fig S8.tif
- Supplementary_tables-edited.pdf
- Text_S1-edited.pdf
